# Supplementary material for: Antifungal Activity and Molecular Mechanisms of Copper Nanoforms against Colletotrichum gloeosporioides
Source: Nanomaterials (Basel). 2023 Nov 22;13(23):2990. doi: 10.3390/nano13232990 (PMC10708171; doi:10.3390/nano13232990)
Supplement: Supplementary file 1 [file nanomaterials-13-02990-s001.zip]

Archive with 1 entries (1 files):
- nanomaterials-2698015-supplementary.pdf
